# Supplementary material for: A Miniature Modular Fluorescence Flow Cytometry System
Source: Biosensors (Basel). 2024 Aug 16;14(8):395. doi: 10.3390/bios14080395 (PMC11353081; doi:10.3390/bios14080395)
Supplement: Supplementary file 1 [file biosensors-14-00395-s001.zip]

Archive with 2 entries (2 files):
- Biosensors_Supplementary Material_Modular cytometry_Revised.docx
- Supplementary movie.mp4
